# Supplementary material for: The Predictive Role of Preoperative Malnutrition Assessment in Postoperative Outcomes of Patients Undergoing Surgery Due to Gastrointestinal Cancer: A Cross-Sectional Observational Study
Source: J Clin Med. 2024 Dec 9;13(23):7479. doi: 10.3390/jcm13237479 (PMC11642265; doi:10.3390/jcm13237479)
Supplement: Supplementary file 1 [file jcm-13-07479-s001.zip]

Archive with 1 entries (1 files):
- jcm-3330180-supplementary.pdf
